# Supplementary material for: Exploring the Relationship between Running-Related Technology Use and Running-Related Injuries: A Cross-Sectional Study of Recreational and Elite Long-Distance Runners
Source: Healthcare (Basel). 2024 Mar 13;12(6):642. doi: 10.3390/healthcare12060642 (PMC10970008; doi:10.3390/healthcare12060642)
Supplement: Supplementary file 1 [file healthcare-12-00642-s001.zip]

Archive with 2 entries (2 files):
- Figure File S1 Recruitment Flyer.pdf
- Supplementary file S2 Sample Survey.pdf
